# Supplementary material for: Influence of Executive Function Training on BMI, Food Choice, and Cognition in Children with Obesity: Results from the TOuCH Study
Source: Brain Sci. 2023 Feb 17;13(2):346. doi: 10.3390/brainsci13020346 (PMC9954074; doi:10.3390/brainsci13020346)
Supplement: Supplementary file 1 [file brainsci-13-00346-s001.zip]

Archive with 1 entries (1 files):
- brainsci-2088635-supplementary.pdf
